# Supplementary material for: Transcriptome analysis reveals that barnyard grass exudates increase the allelopathic potential of allelopathic and non-allelopathic rice (Oryza sativa) accessions
Source: Rice (N Y). 2019 May 6;12:30. doi: 10.1186/s12284-019-0290-1 (PMC6502933; doi:10.1186/s12284-019-0290-1)
Supplement: Supplementary file 1 — Table S1. Primer (XLSX 10 kb) [file 12284_2019_290_MOESM1_ESM.xlsx]

## Sheet: Sheet1
		Table S1 Primer
		Gene ID	Primer sequence (5'to3')	Description
		OS05G0543400	F-CAATGTACCTGGAGGGAAGTG	Os05g0543400 protein [Source: UniProtKB/TrEMBL; Acc: Q65XM9]
			R-CAACGCACCAACCAAGAGT
		OS08G0512700	F-TGTGAGGCAGTAATCAAGGAG	3-hydroxy-3-methylglutaryl coenzyme A reductase [Source: UniProtKB/TrEMBL; Acc: A0A0P0XHS1]
			R-GGCATAGTAACGGAGATGTGA
		OS02G0744900	F-CAATTTGCGGTGGATCAGT	Geranylgeranyl reductase [Source: UniProtKB/TrEMBL; Acc: U5LY03]
			R-GTCATTCACCATTCGTCAGG
		OS03G0118800	F-CAAGTTGCGAAGCACCTCT	Os03g0118800 protein [Source: UniProtKB/TrEMBL; Acc: A3ADI5]
			R-GATAGGATGAATGGATGCTGG
		OS04G0179700	F-AGACTGGCTGGTGACGAATC	Syn-pimara-7,15-diene synthase [Source: UniProtKB/Swiss-Prot; Acc: Q0JEZ8]
			R-GGCTTTATCATCGTATCTGTGG
		OS03G0703000	F-CTTTACCACTACGATCTCCCTCT	Beta-glucosidase 7 [Source: UniProtKB/Swiss-Prot; Acc: Q75I93]
			R-AGTGCTACTATCCTTGGCTCATT
		OS04G0518400	F-CAACCCTGTGACCAACCAT	Phenylalanine ammonia-lyase [Source: UniProtKB/TrEMBL; Acc: Q7X8V3]
			R-GTCGTCACGCAGCCCTT
		OS11G0525200	F-GAGAAAGTGGAACGGTGGAT	Sterol 14-demethylase [Source: Projected from Arabidopsis thaliana (AT1G11680) UniProtKB/Swiss-Prot; Acc: Q9SAA9]
			R-GGGAGGTAGGGGAAGATGAC
		OS03G0136200	F-GGCATCACCATCAACGAGTA	Methyltransferase [Source: UniProtKB/TrEMBL; Acc: Q10S41]
			R-AGAACGGCATGGAGAGGAA
		OS03G0819600	F-ACAAGGTGACGGAGAACTGC	Chalcone--flavonone isomerase [Source: UniProtKB/Swiss-Prot; Acc: Q84T92]
			R-GAGTGGGTGAAGAGGATGGAC
