# Supplementary material for: Transcriptome analysis reveals that barnyard grass exudates increase the allelopathic potential of allelopathic and non-allelopathic rice (Oryza sativa) accessions
Source: Rice (N Y). 2019 May 6;12:30. doi: 10.1186/s12284-019-0290-1 (PMC6502933; doi:10.1186/s12284-019-0290-1)
Supplement: Supplementary file 2 — Table S2. Sequencing data (XLSX 9 kb) [file 12284_2019_290_MOESM2_ESM.xlsx]

## Sheet: Sheet1
	Table S2 Sequencing data
	Sample	Raw Reads	Clean Reads	Q20	Q30
	PI(-B)	26446309	25752807(97.38%)	0.9843	0.9555
	PI(+B)	25349167	24579291(96.96%)	0.9834	0.9514
	LE(-B)	25305699	24258372(95.86%)	0.9827	0.9501
	LE(+B)	26710954	25412465(95.14%)	0.9822	0.9494
	PI(+B) and LE(+B) represent the PI and LE treatment with barnyard grass root exudate. PI(-B) and LE(-B) represent the corresponding no induction controls.
