# Supplementary material for: Transcriptome analysis reveals that barnyard grass exudates increase the allelopathic potential of allelopathic and non-allelopathic rice (Oryza sativa) accessions
Source: Rice (N Y). 2019 May 6;12:30. doi: 10.1186/s12284-019-0290-1 (PMC6502933; doi:10.1186/s12284-019-0290-1)
Supplement: Supplementary file 3 — Table S3. Number of mapped reads (XLSX 9 kb) [file 12284_2019_290_MOESM3_ESM.xlsx]

## Sheet: Sheet1
	Table S3 Number of mapped reads
		PI(-B)	PI(+B)	LE(-B)	LE(+B)
	Total mapped	41265364 ± 3073	39508506 ± 2163392	35431372 ± 2724627	41048507 ± 783779
	Exonic	38761775 ± 6882	37095194 ± 1907783	33291797 ± 2492883	38244176 ± 733321
	%	95.27 ± 0.00008	95.64 ± 0.00005	95.44 ± 0.00048	95.19 ± 0.00034
	Intronic	552393 ± 456	406891 ± 18646	456998 ± 41688	524701 ± 7331
	%	1.36 ± 0.0000	1.05 ± 0.00008	1.31 ± 0.00025	1.31 ± 0.00021
	Intergenic	1372570 ± 3239	1283207 ± 69335	1136183 ± 89217	1409560 ± 19854
	%	3.37 ± 0.00009	3.31 ± 0.00008	3.26 ± 0.00024	3.51 ± 0.00017
	PI(+B) and LE(+B) represent the PI and LE treatment with barnyard grass root exudate. PI(-B) and LE(-B) represent the corresponding no induction controls
