# Supplementary material for: Transcriptome analysis reveals that barnyard grass exudates increase the allelopathic potential of allelopathic and non-allelopathic rice (Oryza sativa) accessions
Source: Rice (N Y). 2019 May 6;12:30. doi: 10.1186/s12284-019-0290-1 (PMC6502933; doi:10.1186/s12284-019-0290-1)
Supplement: Supplementary file 4 — Table S4. Up-regulated genes in LE(+B) compared with LE(−B). GO terms for biological processes enriched with a P < 0.05 are provided. (XLSX 11 kb) [file 12284_2019_290_MOESM4_ESM.xlsx]

## Sheet: Sheet1
	Table 4S Up-regulated genes in LE(+B) compared with LE(-B). GO terms for biological processes enriched with a P < 0.05 are provided.
	GO accession	Description	Number in	Number in	P-value
			input list	BG/Ref
	GO:0006979	response to oxidative stress	33	206	8.11E−06
	GO:0042221	response to chemical stimulus	55	482	0.000527
	GO:0006950	response to stress	102	1027	0.00068
	GO:0016042	lipid catabolic process	7	28	0.004394
	GO:0009607	response to biotic stimulus	5	18	0.00749
	GO:0006354	transcription elongation, DNA-dependent	5	19	0.007654
	GO:0033692	cellular polysaccharide biosynthetic process	23	175	0.007702
	GO:0044264	cellular polysaccharide metabolic process	23	177	0.008847
	GO:0005976	polysaccharide metabolic process	30	252	0.00893
	GO:0006508	proteolysis	87	891	0.008936
	GO:0034637	cellular carbohydrate biosynthetic process	28	232	0.009311
	GO:0006512	ubiquitin cycle	12	85	0.009927
	GO:0030417	nicotianamine metabolic process	3	7	0.012298
	GO:0030418	nicotianamine biosynthetic process	3	7	0.012298
	GO:0072350	tricarboxylic acid metabolic process	3	7	0.012298
	GO:0072351	tricarboxylic acid biosynthetic process	3	7	0.012298
	GO:0016051	carbohydrate biosynthetic process	33	290	0.012736
	GO:0065007	biological regulation	217	2560	0.012815
	GO:0009889	regulation of biosynthetic process	161	1861	0.013691
	GO:0010556	regulation of macromolecule biosynthetic process	161	1861	0.013691
	GO:0031326	regulation of cellular biosynthetic process	161	1861	0.013691
	GO:2000112	regulation of cellular macromolecule biosynthetic process	161	1861	0.013691
	GO:0019219	regulation of nucleobase-containing compound metabolic process	158	1825	0.01438
	GO:0051171	regulation of nitrogen compound metabolic process	158	1825	0.01438
	GO:0000271	polysaccharide biosynthetic process	23	185	0.014662
	GO:0050789	regulation of biological process	211	2504	0.016712
	GO:0080090	regulation of primary metabolic process	163	1898	0.017648
	GO:0005975	carbohydrate metabolic process	116	1282	0.019916
	GO:0019222	regulation of metabolic process	164	1919	0.020668
	GO:0031323	regulation of cellular metabolic process	162	1895	0.020749
	GO:0045226	extracellular polysaccharide biosynthetic process	12	82	0.024111
	GO:0046379	extracellular polysaccharide metabolic process	12	82	0.024111
	GO:0060255	regulation of macromolecule metabolic process	163	1916	0.024196
	GO:0032774	RNA biosynthetic process	163	1934	0.024799
	GO:0006355	regulation of transcription, DNA-dependent	154	1807	0.024929
	GO:0051252	regulation of RNA metabolic process	154	1807	0.024929
	GO:2001141	regulation of RNA biosynthetic process	154	1807	0.024929
	GO:0050794	regulation of cellular process	199	2382	0.025552
	GO:0006026	aminoglycan catabolic process	5	24	0.026063
	GO:0030154	cell differentiation	6	31	0.028988
	GO:0048869	cellular developmental process	6	31	0.028988
	GO:0010468	regulation of gene expression	158	1868	0.029618
	GO:0006351	transcription, DNA-dependent	161	1922	0.030307
	GO:0009966	regulation of signal transduction	3	10	0.033865
	GO:0023051	regulation of signaling	3	10	0.033865
	GO:0042401	cellular biogenic amine biosynthetic process	4	17	0.038612
	GO:0008614	pyridoxine metabolic process	3	11	0.049102
	GO:0008615	pyridoxine biosynthetic process	3	11	0.049102
	GO:0042816	vitamin B6 metabolic process	3	11	0.049102
	GO:0042819	vitamin B6 biosynthetic process	3	11	0.049102
	LE(+B) represents the LE treatment with barnyard grass root exudate. LE(-B) represent the corresponding no induction controls.
