# Supplementary material for: Transcriptome analysis reveals that barnyard grass exudates increase the allelopathic potential of allelopathic and non-allelopathic rice (Oryza sativa) accessions
Source: Rice (N Y). 2019 May 6;12:30. doi: 10.1186/s12284-019-0290-1 (PMC6502933; doi:10.1186/s12284-019-0290-1)
Supplement: Supplementary file 5 — Table S5. Up-regulated genes in PI(+B) vs. PI(−B). GO terms for biological processes enriched with P < 0.05 are provided. (XLSX 16 kb) [file 12284_2019_290_MOESM5_ESM.xlsx]

## Sheet: Sheet1
	Table 5S Up-regulated genes in PI(+B) vs. PI(-B). GO terms for biological processes enriched with P < 0.05 are provided.
	GO accession	Description	Number in	Number	P-value
			input list	in BG/Ref
	GO:0006412	translation	400	1161	6.58E−67
	GO:0010467	gene expression	765	3389	6.62E−41
	GO:0034645	cellular macromolecule biosynthetic process	824	3583	6.80E−41
	GO:0009059	macromolecule biosynthetic process	824	3586	9.82E−41
	GO:0044249	cellular biosynthetic process	932	4441	2.28E−29
	GO:0009058	biosynthetic process	1020	4976	8.69E−28
	GO:0044260	cellular macromolecule metabolic process	1226	6710	5.44E−16
	GO:0044237	cellular metabolic process	1483	8368	1.73E−14
	GO:0043170	macromolecule metabolic process	1338	7503	1.84E−13
	GO:0044267	cellular protein metabolic process	697	3571	1.44E−12
	GO:0009987	cellular process	1697	9894	7.37E−11
	GO:0044238	primary metabolic process	1586	9235	7.42E−10
	GO:0019538	protein metabolic process	803	4331	2.47E−09
	GO:0006371	mRNA splicing	23	44	3.56E−09
	GO:0006628	mitochondrial translocation	14	19	7.91E−09
	GO:0006091	generation of precursor metabolites and energy	77	279	3.16E−08
	GO:0006457	protein folding	29	75	1.33E−06
	GO:0008152	metabolic process	1819	10907	1.43E−06
	GO:0090304	nucleic acid metabolic process	573	3292	4.44E−05
	GO:0006096	glycolysis	30	98	0.00014
	GO:0015979	photosynthesis	54	212	0.000172
	GO:0034660	ncRNA metabolic process	50	189	0.000186
	GO:0006414	translational elongation	70	304	0.000247
	GO:0016070	RNA metabolic process	411	2392	0.000404
	GO:0006486	protein glycosylation	21	62	0.00045
	GO:0009101	glycoprotein biosynthetic process	21	62	0.00045
	GO:0043413	macromolecule glycosylation	21	62	0.00045
	GO:0006139	nucleobase-containing compound metabolic process	642	3774	0.000461
	GO:0006413	translational initiation	20	60	0.000586
	GO:0006511	ubiquitin-dependent protein catabolic process	34	124	0.000843
	GO:0019941	modification-dependent protein catabolic process	34	124	0.000843
	GO:0043632	modification-dependent macromolecule catabolic process	34	124	0.000843
	GO:0044257	cellular protein catabolic process	34	124	0.000843
	GO:0051603	proteolysis involved in cellular protein catabolic process	34	124	0.000843
	GO:0046907	intracellular transport	67	293	0.000995
	GO:0009056	catabolic process	105	501	0.001031
	GO:0006399	tRNA metabolic process	41	158	0.001125
	GO:0009100	glycoprotein metabolic process	22	71	0.001125
	GO:0030163	protein catabolic process	34	128	0.00157
	GO:0006418	tRNA aminoacylation for protein translation	31	113	0.00186
	GO:0043038	amino acid activation	31	113	0.00186
	GO:0043039	tRNA aminoacylation	31	113	0.00186
	GO:0006304	DNA modification	47	189	0.001959
	GO:0015980	energy derivation by oxidation of organic compounds	35	144	0.001962
	GO:0045333	cellular respiration	35	144	0.001962
	GO:0009765	photosynthesis, light harvesting	11	29	0.002275
	GO:0019684	photosynthesis, light reaction	11	29	0.002275
	GO:0035556	intracellular signal transduction	36	149	0.002277
	GO:0006119	oxidative phosphorylation	22	80	0.002533
	GO:0022900	electron transport chain	22	80	0.002533
	GO:0022904	respiratory electron transport chain	22	80	0.002533
	GO:0042773	ATP synthesis coupled electron transport	22	80	0.002533
	GO:0042775	mitochondrial ATP synthesis coupled electron transport	22	80	0.002533
	GO:0006886	intracellular protein transport	62	277	0.002707
	GO:0034613	cellular protein localization	62	277	0.002707
	GO:0070727	cellular macromolecule localization	62	277	0.002707
	GO:0006351	transcription, DNA-dependent	343	1922	0.002735
	GO:0007264	small GTPase mediated signal transduction	34	141	0.002915
	GO:0033036	macromolecule localization	92	446	0.003359
	GO:0032774	RNA biosynthetic process	344	1934	0.003408
	GO:0006354	transcription elongation, DNA-dependent	8	19	0.00381
	GO:0034641	cellular nitrogen compound metabolic process	727	4368	0.003835
	GO:0030029	actin filament-based process	3	3	0.004001
	GO:0030036	actin cytoskeleton organization	3	3	0.004001
	GO:0006259	DNA metabolic process	202	1074	0.005051
	GO:0006807	nitrogen compound metabolic process	737	4446	0.005649
	GO:0000154	rRNA modification	8	19	0.007782
	GO:0009605	response to external stimulus	39	168	0.008605
	GO:0071103	DNA conformation change	23	92	0.009521
	GO:0009307	DNA restriction-modification system	38	159	0.010133
	GO:0044355	clearance of foreign intracellular DNA	38	159	0.010133
	GO:0044265	cellular macromolecule catabolic process	40	175	0.01081
	GO:0010468	regulation of gene expression	328	1868	0.011586
	GO:0015774	polysaccharide transport	4	7	0.011616
	GO:0033037	polysaccharide localization	4	7	0.011616
	GO:0044275	cellular carbohydrate catabolic process	36	156	0.011807
	GO:0040011	locomotion	24	96	0.012434
	GO:0006122	mitochondrial electron transport, ubiquinol to cytochrome c	7	18	0.013262
	GO:0006884	cell volume homeostasis	3	4	0.015522
	GO:0006007	glucose catabolic process	35	154	0.01605
	GO:0019320	hexose catabolic process	35	154	0.01605
	GO:0046164	alcohol catabolic process	35	154	0.01605
	GO:0046365	monosaccharide catabolic process	35	154	0.01605
	GO:0006352	transcription initiation, DNA-dependent	33	154	0.016346
	GO:0001539	ciliary or flagellar motility	9	28	0.016981
	GO:0048870	cell motility	9	28	0.016981
	GO:0051674	localization of cell	9	28	0.016981
	GO:0006298	mismatch repair	10	30	0.017065
	GO:0007530	sex determination	2	2	0.017863
	GO:0006355	regulation of transcription, DNA-dependent	315	1807	0.018623
	GO:0051252	regulation of RNA metabolic process	315	1807	0.018623
	GO:2001141	regulation of RNA biosynthetic process	315	1807	0.018623
	GO:0006952	defense response	50	242	0.019068
	GO:0070838	divalent metal ion transport	19	73	0.019124
	GO:0009057	macromolecule catabolic process	51	244	0.020388
	GO:0016052	carbohydrate catabolic process	45	212	0.020539
	GO:0008104	protein localization	81	415	0.021055
	GO:0015031	protein transport	81	415	0.021055
	GO:0045184	establishment of protein localization	81	415	0.021055
	GO:0009889	regulation of biosynthetic process	323	1861	0.021562
	GO:0010556	regulation of macromolecule biosynthetic process	323	1861	0.021562
	GO:0031326	regulation of cellular biosynthetic process	323	1861	0.021562
	GO:2000112	regulation of cellular macromolecule biosynthetic process	323	1861	0.021562
	GO:0044248	cellular catabolic process	49	236	0.022746
	GO:0019318	hexose metabolic process	43	203	0.023804
	GO:0009451	RNA modification	8	23	0.025089
	GO:0015994	chlorophyll metabolic process	28	117	0.025122
	GO:0015995	chlorophyll biosynthetic process	28	117	0.025122
	GO:0019222	regulation of metabolic process	332	1919	0.025156
	GO:0034470	ncRNA processing	19	76	0.025612
	GO:0019219	regulation of nucleobase-containing compound metabolic process	316	1825	0.025909
	GO:0051171	regulation of nitrogen compound metabolic process	316	1825	0.025909
	GO:0060255	regulation of macromolecule metabolic process	331	1916	0.027044
	GO:0015684	ferrous iron transport	17	66	0.02737
	GO:0016125	sterol metabolic process	2	2	0.02773
	GO:0016126	sterol biosynthetic process	2	2	0.02773
	GO:0005996	monosaccharide metabolic process	44	211	0.029765
	GO:0006826	iron ion transport	19	77	0.031605
	GO:0008380	RNA splicing	7	20	0.032142
	GO:0006446	regulation of translational initiation	6	16	0.03253
	GO:0006120	mitochondrial electron transport, NADH to ubiquinone	15	62	0.033271
	GO:0044282	small molecule catabolic process	37	175	0.035237
	GO:0080090	regulation of primary metabolic process	326	1898	0.035913
	GO:0006265	DNA topological change	10	35	0.036672
	GO:0031323	regulation of cellular metabolic process	325	1895	0.038468
	GO:0051641	cellular localization	83	432	0.039712
	GO:0051649	establishment of localization in cell	83	432	0.039712
	GO:0006364	rRNA processing	9	31	0.043765
	GO:0016072	rRNA metabolic process	9	31	0.043765
	GO:0022613	ribonucleoprotein complex biogenesis	9	31	0.043765
	GO:0042254	ribosome biogenesis	9	31	0.043765
	GO:0006888	ER to Golgi vesicle-mediated transport	3	6	0.044739
	GO:0071843	cellular component biogenesis at cellular level	15	60	0.045052
	GO:0044262	cellular carbohydrate metabolic process	103	549	0.045346
	GO:0019076	release of virus from host	4	9	0.045817
	PI(+B) represents the PI treatment with barnyard grass root exudates.PI(-B) represent the corresponding no induction controls
